# Supplementary material for: Impact of Cafeteria Service Discontinuation at a Dialysis Facility on Medium-Term Nutritional Status of Elderly Patients Undergoing Hemodialysis
Source: Nutrients. 2022 Apr 14;14(8):1628. doi: 10.3390/nu14081628 (PMC9031672; doi:10.3390/nu14081628)
Supplement: Supplementary file 1 [file nutrients-14-01628-s001.zip]

Archive with 1 entries (1 files):
- nutrients-1645510-supplementary.pdf
